# Supplementary material for: Exploring the Value of Real-Time Medication Adherence Monitoring: A Qualitative Study
Source: Pharmacy (Basel). 2023 Jan 18;11(1):18. doi: 10.3390/pharmacy11010018 (PMC9967842; doi:10.3390/pharmacy11010018)
Supplement: Supplementary file 1 [file pharmacy-11-00018-s001.zip]

Archive with 1 entries (1 files):
- pharmacy-2098374-supplementary.pdf
